# Supplementary material for: Isomeric 3-Pyridinylmethylcoumarins Differ in Erk1/2-Inhibition and Modulation of BV2 Microglia-Mediated Neuroinflammation
Source: Molecules. 2025 Jun 3;30(11):2452. doi: 10.3390/molecules30112452 (PMC12156390; doi:10.3390/molecules30112452)
Supplement: Supplementary file 1 [file molecules-30-02452-s001.zip]

Archive with 1 entries (1 files):
- molecules-3648074-supplementary.pdf
